# Supplementary material for: Expression of 3q Oncogene SEC62 Predicts Survival in Head and Neck Squamous Cell Carcinoma Patients Treated with Primary Chemoradiation
Source: Cancers (Basel). 2023 Dec 24;16(1):98. doi: 10.3390/cancers16010098 (PMC10778380; doi:10.3390/cancers16010098)
Supplement: Supplementary file 1 [file cancers-16-00098-s001.zip]

Archive with 1 entries (1 files):
- cancers-2781595-supplementary.pdf
